# Supplementary material for: Structural Features of the Fragments from Cast Iron Cauldrons of the Medieval Golden Horde: Neutron Tomography Data
Source: J Imaging. 2023 May 11;9(5):97. doi: 10.3390/jimaging9050097 (PMC10218852; doi:10.3390/jimaging9050097)
Supplement: Supplementary file 1 [file jimaging-09-00097-s001.zip]

Archive with 1 entries (1 files):
- jimaging-2345174-supplementary.pdf
